# Supplementary material for: Complete Genome of Rose Myrtle, Rhodomyrtus tomentosa, and Its Population Genetics in Thai Peninsula
Source: Plants (Basel). 2023 Apr 7;12(8):1582. doi: 10.3390/plants12081582 (PMC10144328; doi:10.3390/plants12081582)
Supplement: Supplementary file 1 [file plants-12-01582-s001.zip]

Archive with 2 entries (2 files):
- SupplementFigures.pdf
- supplement_tables.xlsx
